# Supplementary material for: Mitochondrial superoxide dismutase Sod2 suppresses nuclear genome instability during oxidative stress
Source: Genetics. 2023 Aug 29;225(2):iyad147. doi: 10.1093/genetics/iyad147 (PMC10550321; doi:10.1093/genetics/iyad147)
Supplement: iyad147_Supplementary_Data [file iyad147_supplementary_data.zip]

Archive with 2 entries (2 files):
- Supplemental_Figures_GENETICS-2023-306108.pdf
- Supplemental_Tables_GENETICS-2023-306108.pdf
